# Supplementary material for: Isolation of five Enterobacteriaceae species harbouring blaNDM-1 and mcr-1 plasmids from a single paediatric patient
Source: PLoS One. 2019 Sep 9;14(9):e0221960. doi: 10.1371/journal.pone.0221960 (PMC6733481; doi:10.1371/journal.pone.0221960)
Supplement: S1 Table — (a) List of primers used. (b) Salmonella spp. M1744 origin and MIC. (XLSX) [file pone.0221960.s002.xlsx]

## Sheet: Hoja1
S1a TABLE. List of primers used.
Targeta	Primer	Sequence (5’-3’)	Reference
Primers used to close mcr-1 plasmid	PAP2-F	GTGAGCTTGCGTATCTGGTG	PLoS One. 2017 Jul 5;12(7):e0180347
	NikB-F	ATCGTTGTGGAGGCGGAAAT
	YdfA-F	TACATATTTCCAGACGGATGGGG	this study
	RCI-R	TGAGCTACCCCATGTTGCAG	this study
	PilU-F	CCATGCCGAAACTTTCCGTT	this study
	CLR5-R	CTTGGTCGGTCTGTAGGG	this study
Primers used to close blaNDM plasmids	GN1330_F:	GTTCCGTTCGTTGTTGCTCC	this study
	GN1330_R:	GAGTAGGTGATCTTGACTGG	this study
	ISEcp1-Fout	GAAAACTATCCGTACAAG G	Antimicrob Agents Chemother. 2017 Apr 24; 61(5)
	CITMR	TTTCTCCTGAACGTGGCTGGC	J Clin Microbiol. 2002 Jun;40(6):2153-62.
	3plNDM-F	TGGTGTCAGTTGGCTTTGACGAC	this study
	4plNDM-ATPaseR	TGCCAGAGGTCCATACATGAAC
	rmtC-R	TAAGTAGAAGATCACTCTCG
	NDM-R	GGCGTAGTGCTCAGTGTC	J Antimicrob Chemother. 2012 Jul;67(7):1795-7.
blaCMY2/7	CITMR	TTTCTCCTGAACGTGGCTGGC	J Clin Microbiol. 2002 Jun;40(6):2153-62.
	CITMF	TGGCCAGAACTGACAGGCAAA
aac(6´)-Ib-cr	aac-cr-F	GCTCTTGGAAGCGGGGACGAAM	Antimicrob Agents Chemother. 2013 Jun;57(6):2467-75.
	aac-cr-R	GAACCATGTACACGGCTGGACCGTA
aac(6´)-Ib	aac-wt-F	GCTCTTGGAAGCGGGGACGAAT
	aac-wr-R	GAACCATGTACACGGCTGGACCGTC
blaNDM	NDM in-F	CTATTTACTAGGCCTCGCATT	J Antimicrob Chemother. 2012 Jul;67(7):1795-7.
	NDM in-R	ATAAAACGCCTCTGTCACAT	J Antimicrob Chemother. 2012 Jul;67(7):1795-7.
blaVIM	VIM-F	AGTGGTGAGTATCCGACAG	Antimicrob Agents Chemother. 2003 Jan; 47(1): 395–7.
	VIM-R	ATGAAAGTGCGGTGGAGAC
blaIMP	IMP-Rb	TTTACAAGAACCACCAAACC	this study
	IMP-Fb	GTGGTTTGGTTACCTGAAAA
rmtC	rmtC-R	TAAGTAGAAGATCACTCTCG	this study
	rmtC-F	AGATACCAAATCCAACTACG
blaPER	PER-U-Fw	GTGTGGGAGCCTGACGATCT	J Antimicrob Chemother. 2003 Jul;52(1):36-42.
	PER-U-Rv	CTSTGGTCCTGTGGTGGTTTC
blaCTX-M	CTX-MU1	ATGTGCAGYACCAGTAARGT	J Clin Microbiol. 2003 Sep;41(9):4264-9.
	CTX-MU2	TGGGTRAARTARGTSACCAGA
blaKPC	KPC-F	AACAAGGAATATCGTTGATG	Emerging Infectious Diseases.2008 Jul Vol. 14, No. 7, July 2008
	KPC-R	AGATGATTTTCAGAGCCTTA
rmtD	rmtD-F	CGGCACGCGATTGGGAAGC	Antimicrob Agents Chemother. 2007 Sep;51(9):3388-90.
	rmtD-R	CGGAAACGATGCGACGAT
qnrC	qnrC-F	GGTTGTACATTTATTGAATC	Wang,M.AACh200953:1892-1897
	qnrC-R	TCCACTTTACGAGGTTCT
qnrD	qnrD-F	CGAGATCAATTTACGGGGAATA	Microb Drug Resist. 2017 Mar;23(2):177-187.
	qnrD-R	AACAAGCTGAAGCGCCTG
qnrA	QnrNEW-F	CCCTGATTAAAGGAAGCCGT	Antimicrob Agents Chemother. 2017 Apr 24;61(5). pii: e02555-16.
	QnrNEW-R	GAGCTAATCCGGCAGCACTAT
qnrB	qnrB-F	CCGACCTGAGCGGCACTGA	Microb Drug Resist. 2017 Mar;23(2):177-187.
	qnrB-R	CGCTCCATGAGCAACGATGCCT
qnrS	qnrS-F	ACGACATTCGTCAACTGCAA	Gayetal.CID43297-304,2006
	qnrS-R	TAAATTGGCACCCTGTAGGC
qnrE	qnrEF	CGGYACGGATTTAACCAGCWCG	Antimicrob Agents Chemother. 2017 Apr 24;61(5). pii: e02555-16.
	qnrER	GTCGCTCCATCARCTGGGMAA
a“Target” indicates the genes encompassed by the corresponding amplification products.
S1b Table. Susceptibility testing and epidemiologica data of Salmonella spp. M1744 used in biparental conjugation studies.
	MIC (µg/ml)	Inhibition halos (mm)
Imipenem	0.5	32
Meropenem	≤ 0.5	34
Ceftazidime	≤ 1	27
Cefotaxime	≤ 1	33
Cefepime	≤ 1	34
Aztreonam	0.032	34
Ciprofloxacin	≤0.13	34
Amikacin	≤ 8	24
Gentamicin	≤ 2	25
Fosmomycin	≤ 16	32
Tigecycline	≤ 1	24
Minociclin	1.5	21
Colistin	> 4	14
Epidemiological data of Salmonella spp M1744
specimen	feces
year of isolation	1994
patient	pediatric
MICs were determiend with BD PhoenixTM, and disk diffusion susceptibility testing was performed according to protocols supplied by CLSI.
