# Supplementary material for: Isolation of five Enterobacteriaceae species harbouring blaNDM-1 and mcr-1 plasmids from a single paediatric patient
Source: PLoS One. 2019 Sep 9;14(9):e0221960. doi: 10.1371/journal.pone.0221960 (PMC6733481; doi:10.1371/journal.pone.0221960)
Supplement: S2 Table — The phylogroups KpI, KpIIA, KpIIB and KpIII correspond to K. pneumoniae, K. quasipneumoniae subsp. quasipneumoniae, K. quasipneumoniae subsp. similipneumoniae and K. variicola, respectively. (XLSX) [file pone.0221960.s003.xlsx]

## Sheet: Hoja 1
Table S3. Metadata and accession numbers of the 58 isolates included in the Kleb-dataset selected from the Holt's database [1]. The phylogroups KpI, KpIIA, KpIIB and KpIII correspond to K. pneumoniae, K. quasipneumoniae subsp. quasipneumoniae, K. quasipneumoniae subsp. similipneumoniae and K. variicola, respectively.
File_ID	Accession	Strain_ID	Strain_Name	Phylogroup	Country_isolated	Year_isolated	Acquisition	Source_Host	Infection_status	Specimen_type	Sample_note	Clinical_note
5150_2#4	ERS005755	SKP000057	AJ148	KpI	Australia	2002	Nosocomial	Human	Human_infection	urine	urine	UTI
5150_1#2	ERS005742	SKP000025	AJ048	KpI	Australia	2001	Nosocomial	Human	Human_infection	urine	urine	UTI
5235_7#4	ERS012037	SKP000873	1576	KpI	Indonesia	2005	Unknown	Human	Human_invasive	sterile	blood	NA
5235_7#2	ERS012035	SKP000871	1555	KpI	Indonesia	2005	Unknown	Human	Unknown	urine	urine	NA
5193_8#11	ERS011912	SKP000735	DM1159/01	KpI	Singapore	2001	Community	Human	Human_invasive	unknown	vitreous	endophthalmitis
5151_2#2	ERS011915	SKP000738	DM17138/03	KpI	Singapore	2003	Community	Human	Human_invasive	unknown	thigh	necrotizing fasciitis - thigh
5197_8#8	ERS011897	SKP000692	ST 752	KpI	Laos	2008	Nosocomial	Human	Human_invasive	sterile	blood	Septicaemia
5197_8#2	ERS011891	SKP000659	UI 6717	KpI	Laos	2005	Community	Human	Human_invasive	sterile	blood	Septicaemia
5299_1#7	ERS011968	SKP000802	QMP M1-882	KpI	USA	2007	Community	Human	Human_infection	urine	urine	UTI
5193_6#11	ERS011864	SKP000535	812079	KpI	USA	2008	NA	Sea mammal	NA	respiratory	Pleural fluid	pleuritis and suppurative bronchopneumonia
5151_6#10	ERS011959	SKP000781	QMP M1-413	KpI	USA	2005	NA	Environmental	NA	environment	bedding	NA
5193_1#7	ERS011800	SKP000748	QMP B2-170	KpI	USA	2006	NA	Bovine	Bovine_infection	sterile	milk	subclinical mastitis
5299_7#7	ERS012052	SKP000846	QMP Z4-716	KpI	USA	2006	NA	Bovine	Bovine_infection	sterile	milk	clinical mastitis
5235_1#9	ERS011982	SKP000816	QMP M1-965	KpI	USA	2007	Community	Human	Unknown	intestinal biopsy	ileum
5235_6#3	ERS012024	SKP000861	09-2985m	KpI	Vietnam	2009	Community	Human	Human_invasive	sterile	blood	liver
5193_6#2	ERS011855	SKP000503	EW-67-R-MAC	KpI	Vietnam	2006	Community	Human	Human_carriage	intestinal	rectal swab	Carriage
5235_8#9	ERS011791	SKP000139	09-286G	KpI	Vietnam	2009	Community	Human	Unknown	urine	urine	liver
5235_8#6	ERS011788	SKP000129	08-0116m	KpI	Vietnam	2008	Community	Human	Human_invasive	sterile	blood	pneumonia
5197_2#10	ERS011827	SKP000412	K261An	KpI	Vietnam	2005	Nosocomial	Human	Human_carriage	intestinal	anus swab	Carriage
5299_7#10	ERS012055	SKP000889	TL125	KpI	UK	2009	NA	Mouse	NA	intestinal	feaces	NA
5235_5#1	ERS012010	SKP000848	QMP Z4-726	KpIIA	USA	2006	NA	Bovine	Bovine_infection	sterile	milk	clinical mastitis
5150_2#1	ERS005752	SKP000029	AJ055	KpIIB	Australia	2001	Community	Human	NA	urine	urine	UTI
5151_2#9	ERS011922	SKP000744	DR85/08	KpIIB	Singapore	2008	NA	Environmental	NA	environment	seawater	NA
5193_2#10	ERS011815	SKP000347	K38An	KpIIB	Vietnam	2004	Nosocomial	Human	NA	intestinal	anus swab	Carriage
5193_2#3	ERS011808	SKP000326	NCSR130	KpIIB	Vietnam	2007	Nosocomial	Human	NA	respiratory	bronchial alveolar lavage	Infection
5193_2#4	ERS011809	SKP000328	BAL073	KpIIB	Vietnam	2009	Nosocomial	Human	NA	respiratory	bronchial alveolar lavage	Infection
5193_3#1	ERS011830	SKP000422	K268An	KpIIB	Vietnam	2005	Nosocomial	Human	NA	intestinal	anus swab	Carriage
5193_3#11	ERS011840	SKP000467	C-017-I-a-1	KpIIB	Vietnam	2005	Community	Human	NA	intestinal	stool sample	Carriage
5193_5#4	ERS011845	SKP000482	033-CAZ-1	KpIIB	Vietnam	2007	Community	Human	NA	intestinal	stool sample	Carriage
5193_5#6	ERS011847	SKP000488	073-CN-2	KpIIB	Vietnam	2007	Community	Human	NA	intestinal	stool sample	Carriage
5193_6#1	ERS011854	SKP000500	EW-60-R-MAG-2	KpIIB	Vietnam	2006	Community	Human	NA	intestinal	rectal swab	Carriage
5193_7#10	ERS011887	SKP000638	UI 4256	KpIIB	Laos	2003	Nosocomial	Human	NA	sterile	blood	-
5193_7#8	ERS011885	SKP000627	UI 2877	KpIIB	Laos	2002	Unknown	Human	NA	sterile	blood	-
5193_8#9	ERS011910	SKP000733	DU35427/05	KpIIB	Singapore	2005	Nosocomial	Human	NA	urine	urine	Catheter-related UTI
5197_2#12	ERS011829	SKP000417	K263An	KpIIB	Vietnam	2005	Nosocomial	Human	NA	intestinal	anus swab	Carriage
5197_2#4	ERS011821	SKP000381	K215Ax	KpIIB	Vietnam	2005	Nosocomial	Human	NA	intestinal	axilla swab	Carriage
5197_2#5	ERS011822	SKP000389	K222Ca	KpIIB	Vietnam	2005	Nosocomial	Human	NA	unknown	canula swab	Carriage
5197_8#3	ERS011892	SKP000663	UI 7631	KpIIB	Laos	2006	Community	Human	NA	sterile	blood	Septicaemia, cholangitis
5197_8#5	ERS011894	SKP000680	UI 9552	KpIIB	Laos	2007	Community	Human	NA	sterile	blood	Septicaemia
5235_2#4	ERS011989	SKP000823	QMP M1-977	KpIIB	USA	2007	Community	Human	NA	intestinal biopsy	ileum
5150_1#7	ERS005747	SKP000016	AJ026	KpIII	Australia	2001	Nosocomial	Human	NA	respiratory	sputum	Pneumonia
5150_1#8	ERS005748	SKP000017	AJ027	KpIII	Australia	2001	Nosocomial	Human	NA	sterile	blood	Bacteremia
5150_2#2	ERS005754	SKP000053	AJ135	KpIII	Australia	2002	Nosocomial	Human	NA	respiratory	sputum	Pneumonia
5150_3#8	ERS005771	SKP000071	AJ182	KpIII	Australia	2002	Nosocomial	Human	NA	urine	urine	UTI
5150_5#2	ERS005778	SKP000099	AJ292	KpIII	Australia	2002	Community	Human	NA	sterile	blood	Bacteremia
5151_2#12	ERS011925	SKP000759	QMP B2-481	KpIII	USA	2006	NA	Bovine	Bovine_carriage	intestinal	faeces	healthy
5151_2#7	ERS011920	SKP000757	QMP B2-340	KpIII	USA	2006	NA	Bovine	Bovine_carriage	intestinal	faeces	healthy
5151_3#1	ERS011926	SKP000760	QMP B2-483	KpIII	USA	2006	NA	Bovine	Bovine_carriage	intestinal	faeces	healthy
5151_5#10	ERS011947	SKP000793	QMP M1-765	KpIII	USA	2006	NA	Bovine	Bovine_carriage	intestinal	faeces	healthy
5151_5#6	ERS011943	SKP000789	QMP M1-726	KpIII	USA	2006	NA	Bovine	Bovine_infection	sterile	milk	clinical mastitis
5151_5#9	ERS011946	SKP000792	QMP M1-763	KpIII	USA	2006	NA	Bovine	Bovine_carriage	intestinal	faeces	healthy
5151_6#12	ERS011961	SKP000783	QMP M1-428	KpIII	USA	2005	NA	Bovine	Bovine_infection	sterile	milk	clinical mastitis
5193_1#10	ERS011803	SKP000260	1892m	KpIII	Vietnam	2008	Community	Human	NA	sterile	blood	pneumonia
5193_8#7	ERS011908	SKP000756	QMP B2-288	KpIII	USA	2006	NA	Bovine	Bovine_carriage	intestinal	faeces	healthy
5197_7#5	ERS011870	SKP000569	Pus 13542	KpIII	Laos	2009	Unknown	Human	Human_invasive	sterile	pus	Pus right knee (deep pus)
5235_1#4	ERS011977	SKP000811	QMP M1-893	KpIII	USA	2007	Community	Human	Human_infection	urine	urine	UTI
5235_8#10	ERS011792	SKP000140	08-109P	KpIII	Vietnam	2008	Community	Human	NA	sterile	pus	sepsis
5299_1#12	ERS011973	SKP000807	QMP M1-888	KpIII	USA	2007	Community	Human	Human_infection	urine	urine	UTI
1. Holt, K.E., H. Wertheim, R.N. Zadoks, S. Baker, C.A. Whitehouse, D. Dance, et al., Genomic analysis of diversity, population structure, virulence, and antimicrobial resistance in Klebsiella pneumoniae, an urgent threat to public health. Proc Natl Acad Sci U S A. 2015;112:E3574–81.
