# Supplementary material for: Isolation of five Enterobacteriaceae species harbouring blaNDM-1 and mcr-1 plasmids from a single paediatric patient
Source: PLoS One. 2019 Sep 9;14(9):e0221960. doi: 10.1371/journal.pone.0221960 (PMC6733481; doi:10.1371/journal.pone.0221960)
Supplement: S3 Table — The alignment of concatenated core genes (highlighted in yellow) resulted in a dataset of 61 taxa with 1,702,827 positions. The subsequent selection of the SNP sites from that core-genome alignment resulted in a SNP alignment of 61 taxa with 206,622 positions, which was used to construct the maximum likelihood phylogenetic tree. (XLSX) [file pone.0221960.s004.xlsx]

## Sheet: Hoja 1
Table S3. Stats of the pan-genome analysis of the isolate M17277 and the Kleb-dataset. The alignment of concatenated core genes (highlighted in yellow) resulted in a dataset of 61 taxa with 1,702,827 positions. The subsequent selection of the SNP sites from that core-genome alignment resulted in a SNP alignment of 61 taxa with 206,622 positions, which was used to construct the maximum likelihood …
Gene category	Proportions (percentages) of the total analysed genomes (n=61) that shared the genes included in each gene category	Number of genes
Core genes	Genes present in ≥ 99% and ≤ 100% of the analysed genomes	1,832
Soft core genes	Genes present in ≥ 95% and < 99% of the analysed genomes	1,084
Shell genes	Genes present in ≥ 15% and < 95% of the analysed genomes	3,491
Cloud genes	Genes present in ≥ 0% and < 15% of the analysed genomes	17,573
Total genes	Genes present in ≥ 0% and ≤ 100% of the analysed genomes	23,980
