# Supplementary material for: Isolation of five Enterobacteriaceae species harbouring blaNDM-1 and mcr-1 plasmids from a single paediatric patient
Source: PLoS One. 2019 Sep 9;14(9):e0221960. doi: 10.1371/journal.pone.0221960 (PMC6733481; doi:10.1371/journal.pone.0221960)
Supplement: S4 Table — (XLSX) [file pone.0221960.s005.xlsx]

## Sheet: ggdc_results BECAR_M17277
Gene to gene distance calculation (https://ggdc.dsmz.de/ggdc.php)
		Formula 1				Formula 2				Formula 3				G+C difference
Query genome	Reference genome	DDH	Model C.I.	Distance	Prob. DDH >= 70%	DDH	Model C.I.	Distance	Prob. DDH >= 70%	DDH	Model C.I.	Distance	Prob. DDH >= 70%
BECAR_17277fsa	CCDF01000000	79.20	[75.2 - 82.7%]	0.1364	90.18	91.30	[89.2 - 93.1%]	0.0107	96.22	84.10	[80.9 - 86.9%]	0.1457	97.96	0.95	Difference in % G+C: 0.95 (interpretation: either distinct or same species)
BECAR_17277fsa	CBZR010000000	76.60	[72.6 - 80.2%]	0.1495	86.96	71.50	[68.5 - 74.3%]	0.0341	80.87	78.40	[75 - 81.5%]	0.1784	93.85	1.19	Difference in % G+C: 1.19 (interpretation: distinct species)
Explanation:
============
Distances are inferred using three distinct formulas from the set of HSPs MUMs obtained by comparing each pair of genomes with the chosen software. These distances are transformed to values analogous to DDH using a generalized linear model (GLM) inferred from an empirical reference dataset comprising real DDH values and genome sequences. Model-based confidence intervals are specified in square br…
